# Supplementary material for: Oncogenic BRAF, unrestrained by TGFβ-receptor signalling, drives right-sided colonic tumorigenesis
Source: Nat Commun. 2021 Jun 8;12:3464. doi: 10.1038/s41467-021-23717-5 (PMC8187652; doi:10.1038/s41467-021-23717-5)
Supplement: Supplementary file 3 — Source Data [file 41467_2021_23717_MOESM3_ESM.xlsx]

## Sheet: Figure 1
Figure 1a - Tumour free survival curve
	Survival - days post-tamoxifen induction
VillinCreER; Braf LSL-V600E/+; Alk5fl/fl	VillinCreER; Braf LSL-V600E/+	VillinCreER;Alk5fl/fl
316	316	550
218	218	550
195	195	550
144	144
299	299
169	169
160	160
230	230
291	291
320	320
109	109
133
287
111
146
188
162
253
Figure 1c - Tumour location scoring (VillinCreER; Braf LSL-V600E/+; Alk5fl/fl)
	Tumour number/region
Small intestine (SI)	Right-sided (Proximal colon)	Left-sided (Distal colon)
0	4	0
0	4	0
1	2	2
0	2	1
1	1	1
0	3	1
0	2	2
0	2	1
0	4	1
0	4	1
0	3	0

## Sheet: Figure 2
Figure 2b - Foetal heatmap of endpoint BA tumours
Z-score - calculated from proximal colonic tumour RNAseq data
	wt	wt	wt	BA tum	BA tum	BA tum	BA tum
Ly6a	-0.794248	-0.852968	-0.82375	-0.349686	1.83009	0.473584	0.516979
Ly6d	-0.94299	-1.02267	-0.986836	0.166817	1.36412	0.40093	1.02062
Tacstd2	-0.730481	-0.735151	-0.782482	-0.712157	1.74487	0.499665	0.715739
Ly6c1	-0.607614	-0.637528	-0.67442	-0.561963	2.09234	0.200989	0.188192
Anxa3	-0.921276	-1.15599	-0.781762	0.20437	0.418692	0.624556	1.61141
Anxa8	-1.05403	-1.02078	-1.00384	0.470815	0.54246	0.724073	1.34131
Anxa6	0.555385	1.74914	-0.635643	-0.981534	-1.01989	0.457091	-0.124542
Anxa1	-0.922378	-0.995915	-0.79759	-0.270387	0.58912	0.861017	1.53613
Anxa5	-0.630235	-1.12082	-0.771812	-0.126844	0.0740413	0.833828	1.74185
Ly6e	-0.338294	-1.51087	-0.815478	-0.183054	1.21853	0.599629	1.02954
Krt7	-0.775948	-1.06895	-0.619321	-0.134744	0.40461	0.296472	1.89788
Figure 2c - Foetal qPCRs BA tumours vs WT proximal colon
Fold change - 2^negative(ddCT)
	WT				BrafV600E Alk5fl/fl Tumour
Krt7	1.05607	1.10832	1.00312	0.832493	19.654	33.7357	17.4012	5.22204
Ly6a	1.09492	1.00622	1.02498	0.873879	12.2889	32.9022	10.1842	10.5125
Ly6d	1.02811	1.03542	1.01469	0.921782	66.0386	7.82644	3.93648	23.6136
Figure 2f - Foetal heatmap of day 30 post-tamoxifen induction BA vs WT proximal colon tissues
Z-score - calculated from d30 proximal colonic tissue RNAseq data
	WT	WT	WT	WT	BA	BA	BA	BA	BA
Ly6a	-0.83958	-0.89978	-0.92417	-0.89327	1.31668	1.82633	1.57019	1.28297	1.77134
Ly6d	-0.6986	-0.78696	-0.74502	-0.74506	1.78521	0.989887	1.95445	1.95292	1.80441
Tacstd2	-0.05984	-0.45245	-0.13171	-0.85262	0.739098	-0.85262	-0.85262	-0.85262	-0.85262
Ly6c1	-0.79419	-0.75421	-0.80309	-0.73119	1.00644	1.88378	1.98061	0.424439	2.1555
Anxa3	-0.93768	-0.99474	-0.96692	-0.96298	0.924557	1.36299	1.17642	1.29982	0.927073
Anxa8	-0.66732	-0.65534	-0.67746	-0.64646	-0.42018	-0.37035	-0.08277	-0.34513	0.053707
Anxa6	0.393733	1.11185	0.984887	0.791077	-0.59845	-1.26146	-0.51594	-1.28452	-1.38593
Anxa1	-0.92073	-0.90271	-0.93432	-0.89734	0.375055	0.92241	0.939543	0.604344	0.92917
Anxa5	-0.93496	-0.9184	-0.96607	-0.86708	1.23796	1.67523	1.54902	1.19576	1.1461
Ly6e	-0.46667	-0.60713	-1.09041	-0.77119	0.590855	0.233422	-0.0786	-0.11415	-0.23752
Krt7	-0.93211	-0.89786	-1.07308	-0.9667	1.31435	1.85688	2.0571	1.01456	1.69224
Figure 2g - Foetal qPCRs BA vs WT d30 proximal colon
Fold change - 2^negative(ddCT)
	WT				Alk5fl/fld30				BrafV600E d30				BrafV600EAlk5fl/fl d30
Krt7	1.01	1.14	1.26	1.05	2.24	1.32	1.92	1.99	3.04	3.71	4.05	2.75	3.72	3.9	3.73	3.08
Ly6a	1.01	1.16	0.98	0.9	1.61	1.81	1.4	1.71	10.17	12.75	10.26	12.35	6.61	6.27	6.05	6.28
Ly6d	1.14	3.61	1.81	1.42	5.59	3.41	4.16	4.18	23.93	17.59	19.63	23.46	35.19	25.81	36.59	34.32

## Sheet: Figure 3
Data from the following data sets was utilised to produce all plots in this figure
Budinska, E. et al. Gene expression patterns unveil a new level of molecular heterogeneity in colorectal cancer. J. Pathol. 231, 63–76 (2013).
Lee, H.-O. et al. Lineage-dependent gene expression programs influence the immune landscape of colorectal cancer. Nat. Genet. 1–10 (2020). doi:10.1038/s41588-020-0636-z
Cancer Genome Atlas Network, T. C. G. A. Comprehensive molecular characterization of human colon and rectal cancer. Nature 487, 330–7 (2012).
Kleeman, S. O. et al. Exploiting differential Wnt target gene expression to generate a molecular biomarker for colorectal cancer stratification. Gut 69, 1092–1103 (2020).

## Sheet: Figure 4
Figure 4c - qPCR for Foetal markers in FAKi treated vs Vehicle treated BA d30 proximal colonic tissue
Fold change - 2^negative(ddCT)
	Vehicle					FAKi
Ly6a	0.635247	0.929877	1.43828	1.07171	1.09828	1.08586	0.976875	1.39564	1.62094	1.13565
Ly6d	0.837967	0.696803	1.49518	1.47993	0.773979	2.11568	1.56971	2.69496	2.3684	1.70282
Krt7	0.800613	0.535019	1.36229	1.22865	1.39479	1.47754	1.08156	1.26787	2.02449	1.34228
Figure 4d - qPCR for Foetal markers in in vitro induced BA organoids
Fold change - 2^negative(ddCT)
	EtOH			Tamoxifen
Lgr5	1.0738	0.577646	1.61218	0.16333	0.17958	0.15683
Ly6a	0.678559	0.931469	1.58214	25.6748	15.4862	18.6104
Ly6d	0.570064	1.69762	1.03332	21.4212	38.8347	24.3274
Figure 4e - qPCR for Foetal marker Ly6a in in vitro induced drug treated BA organoids
Fold change - 2^negative(ddCT)
DMSO	Verteporfin	Meki	Erki	SRCi (eCF506)	FAKi (PND-1186)
1.12279	0.487779	0.551054	0.630105	1.00789	1.53432
1.21936	0.199103	0.212893	0.211218	1.17	1.45
0.730419	0.452237	0.560003	0.640988	1.1623	1.19064
Figure 4h - BRDU scoring proximal colon d30 post-tamoxifen induction
% positive
WT	Braf	Alk5	Braf Alk5
13.544	19.185	15.504	11.236
13.902	19.003	16.667	15.036
15.786	12.264	15.478	13.625
6.454	10.697	15.528	7.784
14.513	4.507		16.281
19.647	13.9468		17.5725
Figure 4i - Cl. Caspase 3 scoring proximal colon d30 post-tamoxifen induction
% positive
WT	Braf	Alk5	Braf Alk5
0.214	0.882	0.177	0.371
0.137	0.866	0.192	0.728
0.137	0.947	0.363	0.342
0.214	0.574	0.301	0.334
0.019	0.428		0.442
0.426	1.245		0.384

## Sheet: Figure 5
Figure 5a - BA antibiotic vs vehicle treated Tumour free survival curve
Survival - days post-tamoxifen induction
Antibiotic treated	Vehicle treated
74	142
138	107
124	235
149	112
240	231
182	295
172	217
83	192
125	96
242	178
226	37
217	119
227	117
169	131
151	170
161	83
179	80
328	220
267	174
258	114
158	102
296	75
237	81
202	152
297	88
255	50
115	90
297	66
Figure 5b - Antibiotic vs Vehicle treated BA mice tumour location scoring
Intestinal tumour per Mouse
dH20	Antibiotics
4	1
4	1
5	1
3	2
3	2
4	2
4	2
3	1
5	2
5	3
3	1
3	1
3	1
9	2
2	1
5	1
3	1
4	1
5	0
3	2
2	1
3	2
5	1
2	1
1	4
3	2
1	3
1	2
Figure 5c - qPCR for Foetal markers in Antibiotic treated vs Vehicle treated BA d30 proximal colonic tissue
Fold change - 2^negative(ddCT)
	dH20				Antibiotics
Ly6a	1.25627	0.895798	1.09679	0.751146	0.352665	0.445146	0.377727	0.55604
Ly6d	1	0.974429	1.00091	0.840444	0.289993	0.500691	0.251489	0.319939
Krt7	1.24605	0.9636	0.908497	0.881852	0.355332	0.606872	0.31721	0.508167
Figure 5d - A and B sulindac treated intestinal tumour free survival curve
Survival - days post-tamoxifen induction
ALK5 Sulindac 14d	Braf Sulindac 14d
61	515
78	352
163	602
72
128
Figure 5e - Tumour location scoring (Sulindac treated VillinCreER; Alk5fl/fl)
Small intestine (SI)	Right-sided (Proximal colon)	Left-sided (Distal colon)
0	1	0
0	1	1
0	1	0
0	2	0
0	1	0
Figure 5h - qPCR for Foetal markers in Sulindac treated A vs WT d30 proximal colonic tissue
Fold change - 2^negative(ddCT)
	WT				Alk5fl/fl Sulindac d30
Krt7	1.05607	1.10832	1.00312	0.832493	2.59448	2.64956	2.27761	1.22552
Ly6a	1.09492	1.00622	1.02498	0.873879	1.99555	3.01962	1.27985	1.70698
Ly6d	1.02811	1.03542	1.01469	0.921782	1.5549	1.47098	1.18116	1.85635

## Sheet: Extended data Figure 1
Extended Data Figure 1a - Intestinal Tumour location scoring (Braf Mice)
Small intestine (SI)	Right-sided (Proximal colon)	Left-sided (Distal colon)
0	0	0
3	0	0
4	0	0
0	0	0
0	0	0
3	0	0
0	0	0
5	0	0
1	0	0
Extended Data Figure 1b - Intestinal Tumour location scoring (MLH Mice)
Small intestine (SI)	Right-sided (Proximal colon)	Left-sided (Distal colon)
2	4	0
6	2	2
7	0	0
1	0	0
5	0	0
3	0	0
4	0	0
5	0	0
1	0	0
1	0	0
1	0	0
2	0	0
2	0	0
1	3	0
Extended Data Figure 1c - Tamoxifen recombination efficiency - Tomato +ve crypt proportion (3 mice per condition, 50 crypts per region per mouse
% positive crypts per region
Prox. SI - 0.5mg	Distal DI - 0.5mg	Caecum - 0.5mg	Prox. Colon - 0.5mg	Mid Colon - 0.5mg	Distal Colon - 0.5mg	Prox. SI - 2mg	Distal SI - 2mg	Caecum - 2mg	Prox. Colon - 2mg	Mid Colon - 2mg	Distal Colon - 2mg	Prox. SI - 3mg	Distal SI - 3mg	Caecum - 3mg	Prox. Colon - 3mg	Mid Colon - 3mg	Distal Colon - 3mg	Prox. SI - 3,2mg	Distal SI - 3,2mg	Caecum - 3,2mg	Prox. Colon - 3,2mg	Mid Colon - 3,2mg	Distal Colon - 3,2mg	Prox. SI - 3,2,2,2mg	Distal SI - 3,2,2,2mg	Caecum - 3,2,2,2mg	Prox. Colon - 3,2,2,2mg	Mid Colon - 3,2,2,2mg	Distal Colon - 3,2,2,2mg
0.78	0.82	0.46	0.54	0.64	0.66	0.94	0.9	0.94	0.98	0.88	0.66	1	0.96	0.98	0.98	0.94	0.96	1	1	1	1	0.98	0.98	1	1	1	1	0.98	1
0.76	0.84	0.56	0.74	0.46	0.6	0.98	1	0.94	0.9	0.68	0.92	1	1	1	1	0.9	0.94	1	1	1	1	1	1	1	1	1	1	0.98	1
0.8	0.92	0.68	0.74	0.5	0.72	0.98	0.96	0.88	0.96	0.86	0.9	1	0.98	0.9	0.84	0.78	0.92	1	1	1	1	1	0.98	1	1	1	1	0.98	0.98
Extended Data Figure 1d - Intestinal Tumour location scoring (Braf Tgfbr2 Mice)
Small intestine (SI)	Right-sided (Proximal colon)	Left-sided (Distal colon)
0	2	0
0	3	0
0	3	2
0	3	0
0	2	0
1	1	1
0	2	2
0	4	1

## Sheet: Extended data Figure 2
Extended Data Figure 2 - Heatmap of Z-score-transformed relative expression levels of genes, upregulated upon homozygous Apc knockout, in either BA proximal colonic tumours (n=4) vs WT proximal colon (n=3), or Apcfl/+ small intestinal tumours
Z-score - calculated from tumour vs WT tissue RNAseq data
	WT	WT	WT	APC	APC	APC	APC	APC	WT	WT	WT	BA	BA	BA	BA
ABCC5	-0.5741	-0.454835	-0.00424333	-1.11639	-0.438765	-0.87691	-1.20524	-0.935361	0.36584	2.46834	0.489202	1.11499	-0.176918	0.295258	1.04913
ACER2	-0.11938	-0.472444	-0.4482	1.0527	0.187846	1.18605	1.48077	2.1994	-0.974765	-0.724741	-1.01719	-0.673979	-0.733833	-0.339477	-0.60276
ADAT1	-0.970524	1.87224	0.975621	-0.490938	-0.004402	0.49256	0.204114	0.506461	-0.622998	0.245817	0.527313	0.124183	-1.83586	-1.77331	0.749729
AGR3	-0.656392	-0.80237	-0.715696	1.09382	-0.288407	1.75072	1.71726	1.53631	0.123675	-0.948348	-0.146991	-0.735464	-0.481523	-0.679201	-0.767396
ANG	-0.402863	-0.197516	-0.277562	-0.476893	-0.554061	-0.514038	-0.43033	-0.395015	3.11131	0.634595	1.29458	-0.370688	-0.560862	-0.414111	-0.446548
APEX1	-1.21689	-0.54341	-0.944338	1.62749	1.11818	0.813011	1.03926	1.50122	-0.572875	-0.667582	-0.473958	-0.948548	-1.19268	0.15532	0.3058
AQP4	-0.434371	0.0371501	-0.116679	-1.01315	1.27889	-0.881049	-1.07502	-1.05271	-0.0704034	-0.483276	1.5239	1.46691	-0.0157498	1.64909	-0.813536
ASCL2	-0.479703	-0.329415	-0.313887	1.22227	2.14508	0.602818	1.10526	0.864021	0.212955	-0.230147	-0.384317	-1.1108	-1.05036	-1.04592	-1.20785
AXIN2	-0.438887	-0.145125	-0.297327	0.597857	3.05299	0.481003	0.40695	0.835391	-0.572156	-0.624054	-0.611466	-0.696966	-0.519554	-0.73218	-0.736476
BCAS2	-1.55159	-1.16135	-1.06177	0.855229	1.22163	0.201619	1.07207	0.737195	1.78566	-0.683445	0.638769	-0.656147	-0.546187	-0.381247	-0.470445
CCDC86	-1.79998	0.167615	0.957444	0.536447	1.29248	1.00226	0.584939	0.370399	-1.44804	-0.993985	-1.45025	-0.570048	0.429912	0.814908	0.105898
CCND2	-0.455185	0.854779	1.66448	-0.658996	-0.286505	-0.382617	-0.802195	-0.64143	-1.24986	-0.784128	-1.13361	1.78631	0.457776	0.379097	1.25208
CD320	-1.41092	-1.49045	-1.40868	0.771674	1.45616	0.229712	1.43025	0.718952	0.925818	0.506725	0.339624	-0.783618	-0.371227	-0.265336	-0.648686
CD44	-1.39956	-1.13526	-1.00508	0.665014	1.08263	0.35946	1.26156	1.28046	-1.16408	-0.905826	-0.86911	1.22195	0.534055	-0.129727	0.203507
CDC37	-1.85162	-1.43975	-1.50964	0.435132	1.24322	0.381758	0.792932	0.478597	1.18846	0.144789	0.816055	-0.79022	-0.671475	0.411314	0.370457
CDCA7	-0.416594	0.0121304	-0.0891446	0.92102	1.18901	1.44888	1.24544	1.59874	-0.551925	-0.756525	-0.651239	-0.991526	-1.24623	-0.702411	-1.00962
CHRNB4	-0.611739	-0.321349	-0.492036	-0.625039	-0.693757	-0.580705	-0.438835	-0.639448	2.18021	0.243912	2.41186	0.656221	-0.3546	-0.284774	-0.449919
CITED1	-0.630339	-0.603696	-0.563731	0.382111	2.96985	0.505337	0.641885	1.09149	-0.580383	-0.48047	-0.600365	-0.523765	-0.393879	-0.583713	-0.630339
CLCN5	1.99161	1.24833	1.79707	0.17848	0.129155	0.23309	0.0548373	0.0250001	-1.33298	-0.897861	-0.850518	-0.433238	-0.7206	-0.950269	-0.472103
CNOT2	0.824991	0.618579	0.271158	0.991708	0.974696	0.158879	1.03707	1.28998	-0.205933	-1.69845	-0.151494	-1.49846	-1.43193	-0.257347	-0.923458
CPN1	-0.913874	-0.993803	-0.948987	-0.476496	-0.104878	-0.610943	-0.286606	-0.338506	0.940209	2.64568	1.00674	0.943597	-0.824858	-0.0204828	-0.0167867
CTPS	-0.991683	-0.857826	-0.864315	0.241256	0.510631	0.146031	0.384017	0.305543	-1.33078	-1.07257	-1.17066	0.332406	1.46303	1.76108	1.14385
CYBRD1	-0.352752	-0.351335	-0.351472	-0.259861	-0.359389	-0.247179	1.01384	3.38571	-0.363605	-0.359758	-0.356607	-0.363863	-0.303816	-0.363983	-0.365932
DIAPH3	-0.0669238	2.03865	1.87499	0.0815458	-1.13574	0.0646743	0.538765	-0.0314936	-1.64273	-0.456656	0.0739536	0.559854	-0.702981	-0.212863	-0.983049
DLK1	-0.413426	-0.476867	-0.429286	-0.476867	3.42477	-0.476867	-0.476867	-0.00105736	-0.0644987	-0.476867	0.680937	-0.191381	-0.207242	0.062384	-0.476867
DTL	0.546081	1.66875	1.38871	0.955309	-0.17736	0.897801	0.577336	0.241869	-1.28086	-0.73661	0.0968478	-0.679101	-1.01707	-1.04207	-1.43963
DTYMK	-0.903266	-0.31341	-0.36196	0.863126	-0.21495	1.07094	0.967031	0.88309	-0.484468	-0.755802	0.73971	-1.25355	1.94483	-0.762155	-1.41916
DYRK3	-0.887697	-0.620705	-0.718325	0.943178	2.15709	0.877284	1.28631	0.959774	-0.971651	-0.994104	-0.816922	-0.766647	0.185154	-0.296604	-0.33614
ECT2	-1.06057	0.964817	1.05644	0.444055	-0.162836	1.05269	1.80113	0.515454	-1.13821	-0.912525	0.403362	-0.45667	-1.61054	0.0473663	-0.94398
EGR1	-0.590697	-0.277324	-0.012878	-0.431217	-0.155089	-0.16694	-0.388384	-0.288497	-0.569534	-0.374671	-0.508586	0.762851	3.40494	-0.448485	0.0445144
EHF	-1.23746	-1.136	-1.1143	0.459544	2.58952	0.0738873	0.291085	0.381636	0.669016	-0.665604	0.655846	0.182759	-1.19502	0.0413623	0.00372532
EIF2S2	-1.21535	-0.808007	-0.936885	-0.599318	0.0916102	-0.676347	-0.714214	-0.781274	0.612298	-0.0805716	0.135627	0.014711	2.20213	1.39702	1.35857
EMP2	-1.18993	-1.11885	-1.20394	-0.633222	0.834696	-0.795496	-0.664812	-0.340711	1.00025	-0.335943	0.694327	0.581078	0.312111	0.572137	2.28831
EPHB2	-1.70556	-0.864841	-0.858339	1.02331	-0.118397	0.25427	0.642716	0.246182	-1.22062	-1.03896	-0.69167	1.13916	1.38393	0.669675	1.13916
EPHB3	-0.918831	-0.841449	-0.805565	0.984371	0.754733	1.64331	1.54891	1.65693	-0.608229	-0.719644	-0.569478	-0.407907	-0.736661	-0.408743	-0.571747
ERGIC1	-1.77404	-1.37887	-1.45896	1.09271	0.0632333	0.408179	1.59151	1.05677	0.593107	-0.971522	0.273885	0.491109	0.331173	-0.0240783	-0.294209
ETS2	-0.93014	-0.822814	-0.834353	0.251982	3.21979	0.132981	0.25863	0.657644	-0.28181	-0.47007	-0.254314	0.0147234	-0.630406	-0.19283	-0.119018
ETV4	-1.26666	-1.00738	-0.85604	0.486702	-0.214957	0.469141	1.03051	0.355092	-1.14827	-1.12636	-0.968116	0.295305	1.26749	1.07924	1.60431
FOXA3	-1.18113	-1.0312	-0.950911	0.327631	0.156098	0.283105	0.967923	0.642521	2.20121	-0.649159	1.37128	0.157411	-1.05514	-0.51456	-0.725071
GGH	-1.14173	-1.13934	-1.15262	0.89936	1.09767	0.421582	1.8546	1.53612	-0.39512	-0.949717	-0.748577	-0.600664	-0.0950145	0.258632	0.154822
GLUL	-0.917774	-0.930299	-0.903543	-0.165629	3.22698	-0.544224	-0.391205	-0.16968	0.320912	-0.238168	0.053888	0.346957	-0.2613	0.142452	0.430635
GNB1L	-1.53763	-0.376712	-0.247122	1.13788	-0.104032	1.05148	1.37816	1.24047	0.0471565	-1.00307	0.441328	-1.79681	0.792302	-0.498203	-0.525201
GTF3C4	-0.268336	-0.0481247	-0.0793517	-0.108956	2.29998	0.610886	0.634408	0.276717	-1.63178	-0.507202	0.268606	-0.312946	-2.01786	0.115716	0.768238
HES6	-0.722727	-0.772548	-0.78522	0.674862	2.624	0.510886	0.886223	1.11026	0.194306	-0.962193	-0.221808	-0.5757	-0.748937	-0.553173	-0.65823
HNRNPR	1.05767	0.830868	0.382923	-0.169445	2.17958	-0.000221207	-0.194819	-0.233074	-0.302364	-0.0207154	-0.494229	0.656764	-2.34085	-0.752456	-0.599628
HOPX	0.154842	0.00888364	0.330803	0.774895	0.794356	0.736513	1.27548	1.33819	0.818952	-0.850108	-0.0557164	-1.56125	-0.995256	-1.46421	-1.30636
HS3ST1	-0.930801	-0.676144	-0.77413	0.571571	-0.651647	0.424591	0.829997	0.921254	-1.09528	-1.02233	-0.945338	0.205736	2.492	0.377751	0.272765
HUNK	-1.00669	-0.717477	-0.527505	0.662633	2.68075	0.72312	0.725096	0.932242	-0.244066	-0.164278	-0.261696	-0.0899607	-1.0421	-0.777356	-0.892707
IGFBP4	-1.18026	-1.08841	-1.11685	1.11788	1.43571	0.788365	0.861062	1.6729	-0.877176	-0.661814	-0.930461	-0.0934727	0.654381	-0.183417	-0.39844
IMPA2	-1.16591	-0.205145	-0.724847	0.556457	-1.16164	0.0222241	0.928283	-0.217112	1.11206	0.196598	2.63783	-0.888109	-0.561586	-0.147876	-0.381229
IMPDH2	-1.53295	-0.718052	-1.30112	1.24803	0.597866	0.702332	1.03354	0.822539	1.27793	-0.59228	0.617742	-1.47936	0.307207	-0.211942	-0.771477
KAT2A	-1.94897	-1.07746	-0.260785	1.02172	1.63555	0.233346	0.795288	0.265777	-1.15824	-1.03028	-0.332133	0.447981	1.33305	0.00397034	0.071191
KCNQ1	-0.869231	-1.14189	-1.18103	1.75838	0.080041	0.505166	1.4212	1.63425	0.068119	-1.33208	-0.428257	-0.718873	0.098976	0.11188	-0.00663892
KRT18	-1.41698	-1.30483	-1.2824	0.776139	0.150696	0.549079	0.966249	0.637523	-0.640212	-1.1514	-0.675147	0.360956	0.451222	0.776139	1.80296
KRT23	-0.866805	-0.859166	-0.831997	1.18659	0.685471	1.13967	1.85757	1.55751	-0.769494	-0.9196	-0.826014	-0.619689	-0.248393	-0.444596	-0.0410519
LRIG1	-1.02895	-0.523428	-1.25742	0.368562	-0.899413	0.508888	1.54203	1.48614	0.519572	-1.25074	-0.0635135	0.944353	-1.30509	0.928225	0.0307911
MAD1L1	-0.128961	0.212831	0.636784	0.851061	1.56619	0.42185	0.559881	0.706457	-1.11095	-0.665968	0.201	-0.0809783	-2.72723	0.00775604	-0.449719
MARCKSL1	-0.884082	-0.918135	-0.906288	0.830001	2.69464	0.477266	0.542653	0.720785	-0.8387	-0.904734	-0.844202	-0.460166	0.317488	0.0931325	0.0803464
MCM2	-0.308926	0.395056	0.250287	1.24015	0.767168	1.08976	1.51074	1.23688	-1.3061	-1.12135	-0.111503	-0.809344	-1.18642	-0.535225	-1.11116
MCM3	-0.333826	0.711641	0.322853	1.11316	0.021947	1.31345	1.79547	0.971357	-1.33119	-1.06833	-0.0813421	-0.669634	-1.21658	-0.553453	-0.995537
MCM6	-0.24181	0.258822	0.029206	1.39727	-0.0317628	1.30935	1.61105	1.07856	-0.97078	-1.1705	0.400034	-0.82416	-1.36157	-0.329035	-1.15467
MCM7	-0.575545	0.305357	-0.00760003	1.07456	1.07456	1.15407	1.44633	0.902831	-0.82896	-1.01872	0.565791	-1.03602	-1.55786	-0.325882	-1.1729
MEG3	0.463073	1.41493	1.62911	-1.32272	-0.667077	-1.13304	-1.39165	-1.19683	0.363387	0.693204	-0.137889	0.935867	0.766117	0.0164813	-0.432958
MRI1	-1.69706	-1.57583	-1.51891	0.614432	1.64445	0.29826	0.487881	0.0566269	0.127479	-0.468824	-0.202617	-0.0736095	0.0144434	1.09442	1.19886
MSI1	-0.279703	1.01005	2.15672	0.325543	0.33069	0.887557	0.620961	1.00078	-1.08052	-0.880832	-0.65438	-1.0342	-0.227207	-1.06817	-1.10728
MSX1	-0.677388	-0.65918	-0.675307	1.0753	-0.280444	1.3734	1.16374	2.417	-0.626405	-0.640451	-0.646694	-0.651376	0.000485558	-0.602994	-0.569698
MT4	-0.29675	-0.293652	-0.296913	-0.250602	3.60773	-0.118517	-0.156838	-0.148685	-0.294956	-0.292836	-0.295935	-0.296261	-0.275062	-0.297402	-0.293326
MYL7	-0.77731	-0.641783	-0.741221	0.152634	-0.670763	0.20208	0.438374	0.645532	-0.663108	-0.816211	-0.541328	-0.285115	3.1051	0.379555	0.213563
NAF1	-1.01886	0.232156	1.15504	0.140551	0.10637	-0.422747	-0.0754711	0.325127	-1.34016	-0.66338	-0.872566	0.356574	2.80255	-0.43642	-0.288759
NPC1	-0.625591	-0.66895	-0.708932	-0.222831	-0.0991812	-0.158228	-0.0960219	-0.241678	-1.40213	-0.249522	-1.0375	1.52166	0.409362	1.28373	2.29581
NPC1L1	1.9058	1.84185	1.99992	-0.394927	-0.586934	-0.138211	-0.393808	-0.408107	-0.58583	-0.585961	-0.532077	-0.585626	-0.358148	-0.589623	-0.588315
NR2E3	0.0215001	0.179922	0.11627	-0.616431	-0.793241	0.127586	-0.490542	-0.511759	2.58171	0.465647	1.82072	-0.739491	-0.436792	-0.900742	-0.82436
PAICS	-1.17368	-1.06518	-1.18807	1.17696	1.83633	0.533535	1.425	1.06214	0.0595986	-0.866845	-0.192182	-0.779842	-0.633395	-0.263695	0.0693445
PARP1	-0.36892	-0.0122227	-0.0723796	1.06848	2.17414	0.659986	1.00657	1.10942	-0.632387	-1.04462	-0.321244	-0.836322	-1.47621	-0.467767	-0.786524
PASK	-0.536296	1.48889	0.418354	0.421665	0.377519	0.802421	1.02646	0.623631	-1.37617	-1.0219	1.341	-0.291288	-1.50971	-0.524156	-1.24042
PIWIL2	-0.709212	-0.585999	-0.657083	0.28755	-0.619172	-0.00705579	1.33565	3.06063	-0.439091	-0.71711	-0.458047	-0.393281	0.105889	-0.0812995	-0.122371
POLI	-0.303328	-0.894142	-0.813477	0.972045	2.21254	0.815076	0.937163	1.16172	-0.0896758	-0.248825	-0.774235	-1.07945	-1.30619	-0.298968	-0.290247
PRDX2	-1.04322	-1.1009	-1.31136	0.734538	1.00627	0.427078	1.20943	1.23647	0.901791	-0.146088	0.384512	-1.36493	0.871676	-0.804617	-1.00065
PSAT1	-1.39425	0.683884	-0.122368	0.128384	0.118028	-0.132354	0.615464	0.540756	-1.44048	-1.36799	-0.568395	-0.467799	1.72277	1.83705	-0.152695
PSMG2	-0.894419	-0.695111	-0.65806	1.03351	0.825258	0.671943	1.54967	0.871252	1.04245	0.0356882	0.365314	-1.95868	-0.311825	-0.884199	-0.992796
REC8	1.24672	1.19823	1.58557	0.056613	0.580994	0.016924	0.687331	1.17932	-0.909215	-1.0236	-0.820476	-1.05767	-0.632328	-1.01705	-1.09137
RECQL	2.12233	1.76236	1.0321	-0.620204	0.0451433	0.413961	-0.614303	-0.662987	-0.854772	-0.854772	0.00826152	0.127758	-1.52307	0.00826152	-0.390062
RNASE4	-0.821734	-0.825007	-1.0264	-0.293745	0.10918	-0.468044	-0.506004	-0.122037	2.85519	0.770644	1.37364	-0.395169	-0.428629	-0.161088	-0.0608001
RNF43	-0.46733	-0.578037	-0.445906	0.732784	2.64729	0.569697	0.658162	1.36203	-0.790008	-0.839937	-0.838848	-0.560153	-0.315727	-0.588749	-0.545265
RPL14	-1.47936	-1.22166	-1.47409	0.384461	0.477603	0.204718	0.293368	0.211813	1.11193	-0.247243	0.438324	-0.910209	2.27718	0.180413	-0.247243
RPP14	-1.96309	-0.549859	-1.67009	0.818441	-0.157242	0.650455	0.939547	0.342808	2.08322	0.0869227	0.210959	-0.48833	-0.50884	0.217795	-0.0126966
SHF	-1.18601	-1.12334	-1.15172	0.253334	-0.238799	0.0114689	1.30261	0.616959	-0.306427	-1.18808	-0.45353	0.410216	2.38811	0.368069	0.297135
SKP2	1.15867	1.64087	1.80613	0.145271	-0.264337	0.638689	0.399653	0.345943	-1.18684	-0.776051	-0.133309	-0.445532	-1.08001	-1.09477	-1.15438
SLC39A14	0.720678	0.994771	1.00435	0.0176069	-0.934655	0.0488117	0.703044	1.9935	-1.06702	-1.08861	-1.15264	-0.728896	0.944554	-0.765853	-0.689632
SLC40A1	-0.626784	-0.605541	-0.631187	-0.297077	0.104998	-0.405905	0.920659	3.28462	0.272588	-0.44002	0.0186163	-0.291929	-0.476263	-0.314387	-0.512387
SNAPC2	-1.70231	-1.42495	-1.41662	0.324467	0.470007	0.145115	0.290655	0.239202	0.277424	6.53378e-05	0.0108461	-0.713423	2.29391	0.625838	0.579775
SNHG6	-0.848178	-0.496198	-0.689679	0.0199312	0.11869	-0.250512	-0.103046	-0.0790967	-0.112734	-0.202613	-0.309175	-0.548403	3.45981	0.167935	-0.126727
SOX17	-0.684979	-0.661064	-0.663721	1.88512	1.74186	0.980872	0.955996	1.06545	-0.667	-0.687014	-0.683565	-0.644668	-0.685827	-0.6497	-0.601757
SOX4	-0.840066	-0.774738	-0.808373	0.692289	2.56149	0.474412	0.846635	1.33011	-0.73223	-0.853114	-0.74061	-0.518558	-0.401095	-0.215317	-0.0208404
SOX9	-1.47494	-1.29441	-0.800457	0.315379	1.25701	0.677635	0.995598	1.55658	-0.962404	-0.879552	-0.354755	1.36379	-0.269332	-0.372354	0.242216
SP5	-0.398284	-0.563182	-0.519845	1.39035	0.666296	0.994576	1.45038	1.99978	-0.789944	-0.785936	-0.801429	-0.79677	-0.321685	-0.740432	-0.783877
TC2N	-1.28513	-1.1098	-1.31298	0.614924	-0.450623	0.241388	1.15199	1.17698	-0.712744	-1.15758	-0.759598	0.417918	1.26027	0.975456	0.949539
TCF7	-0.282321	-0.727083	-0.296447	0.942143	2.06681	1.2306	0.948522	1.20782	-1.08663	-0.84602	-0.90754	-0.716146	-0.112345	-0.621817	-0.799539
TCOF1	-1.37073	0.841685	1.38077	-0.250506	-0.301771	-0.392687	0.252134	-0.23008	-1.83773	-0.818829	-0.650215	1.63149	0.230907	1.36916	0.1464
TGFBR2	-1.11446	-1.02033	-1.05328	-0.0165432	0.693217	-0.159331	0.193072	0.371347	-0.95308	-0.8984	-1.00683	0.632299	1.9296	0.89537	1.50735
TGIF1	-1.56588	-1.47334	-1.53682	0.571426	1.01296	0.270127	0.964256	0.933354	-0.442476	-0.60908	-0.544252	0.864831	-0.400824	0.748779	1.20694
TIAM1	-1.03295	-0.632279	-0.384929	1.19039	1.05812	0.860589	1.03566	1.4216	-1.19504	-1.63852	-0.618596	0.914269	-0.54211	0.165204	-0.601404
TNFRSF12A	-1.03459	-1.03633	-1.03214	0.515504	-0.186242	0.772645	0.778058	0.243694	-0.985867	-0.997741	-1.04847	0.0978794	1.77728	0.471847	1.66447
TNFRSF19	-0.627179	-0.497446	-0.528287	1.46432	0.241102	0.937467	1.48064	2.16255	-0.545766	-0.542814	-0.570392	-0.74122	-0.734462	-0.733918	-0.764604
TNNI1	-0.709196	-0.696157	-0.691686	-0.315419	0.535467	-0.41079	-0.30685	-0.250597	2.42053	1.57039	1.37853	-0.643256	-0.657412	-0.644373	-0.579179
TRIB1	-0.898599	-0.445633	0.384408	-0.402945	-0.068261	0.088261	-0.54346	-0.113913	-1.38803	0.00288538	-1.04741	0.889547	2.86149	0.088261	0.5934
TUBB2B	-0.766536	-0.506357	-0.539295	1.68024	0.435546	1.53096	1.49741	1.30039	-0.548663	-1.10921	-0.862328	-0.860515	-0.348316	-0.574952	-0.328372
TXNRD3	-1.40843	-0.962286	-1.54268	1.69209	1.23308	0.676001	0.668766	-0.0338161	0.909927	-0.56437	0.0385322	-0.656815	-1.12306	0.486288	0.586772
UBE2T	-0.28413	0.665889	1.16279	0.775338	-0.516163	0.315652	0.946079	0.0748633	-0.122145	-1.08968	2.12594	-0.708793	-1.15097	-0.710982	-1.48369
UNG	-1.16021	-0.417924	-0.203524	1.32632	-0.55801	1.14352	1.03504	0.285924	1.32034	-0.953497	1.27165	-0.033541	-1.49249	-0.476862	-1.08675
WDFY1	0.796676	0.175625	0.351072	-1.01191	-0.597585	-0.80852	-0.945374	-0.787671	1.53085	2.36217	-0.741757	0.0580683	0.712169	-0.746859	-0.346946
WDR75	-1.23884	-0.718508	-0.831767	1.23404	1.61397	1.23404	1.18585	0.860751	-0.779984	-1.16794	-0.670878	-0.297317	-0.896012	0.366731	0.105875
ZBTB16	0.491681	0.546788	0.925752	-0.925938	-0.534995	-0.935922	-1.20387	-0.409206	0.21814	1.56947	-0.310971	-0.755425	2.29905	-0.370471	-0.604079
ZC3H8	1.48881	-0.324694	-0.373841	0.437076	1.06615	0.535368	0.72704	0.564856	-1.57793	0.250319	0.530454	-1.14052	-2.21683	-0.0986205	0.132368

## Sheet: Extended data Figure 3
Data from the following data sets was utilised to produce all plots in this figure
Budinska, E. et al. Gene expression patterns unveil a new level of molecular heterogeneity in colorectal cancer. J. Pathol. 231, 63–76 (2013).
Lee, H.-O. et al. Lineage-dependent gene expression programs influence the immune landscape of colorectal cancer. Nat. Genet. 1–10 (2020). doi:10.1038/s41588-020-0636-z
Cancer Genome Atlas Network, T. C. G. A. Comprehensive molecular characterization of human colon and rectal cancer. Nature 487, 330–7 (2012).
Kleeman, S. O. et al. Exploiting differential Wnt target gene expression to generate a molecular biomarker for colorectal cancer stratification. Gut 69, 1092–1103 (2020).

## Sheet: Extended data Figure 4
Extended Data Figure 3b - Intestinal permeability measured by quantification of serum FITC-dextran in WT, A, B, and BA mice, 7 days post induction (n=4 mice per group)
FITC-Dextran Blood Conc. (µg/ml)
WT	ALK5	BRAF	BRAF ALK5
2.898	2.802	8.282	10.681
1.573	2.253	4.421	6.598
2.576	2.228	8.025	15.369
0.906	4.753	5.263	3.065
Extended Data Figure 3c - Location-specific infiltration of neutrophils into the intestinal lamina propria of the indicated intestinal regions in WT, B, A, and BA mice, 30 days post induction (n=4 mice per group)
Neutrophils per x40 FOV
WT SI	WT Caecum	WT Prox Colon	WT Mid Colon	WT Distal Colon	BRAF SI	BRAF Caecum	BRAF Prox Colon	BRAF Mid Colon	BRAF Distal Colon	ALK5 SI	ALK5 Caecum	ALK5 Prox Colon	ALK5 Mid Colon	ALK5 Distal Colon	BRAF ALK5 SI	BRAF ALK5 Caecum	BRAF ALK5 Prox Colon	BRAF ALK5 Mid Colon	BRAF ALK5 Distal Colon
0.103448	1.34615	0.2	0	0.05	0.488889	2.19231	2.6	0.9	1.45	0.425	0.73077	1.6	0.5	0	2.48485	12.0385	3	2.55	3.65
0.366667	1.38462	0.6	0.45	1.95	0.914286	1.34615	0.2	0.65	0.55	0.272727	1.30769	1	0.35	0.35	2.54348	5.9231	3.4	0.9	0.7
0.35	1.03846	0.35	0.1	0.05	0.5	2.88462	2.2	0.8	0.2	0.206897	1.73077	0.4	0.1	1.25	1.17021	5.1923	2.8	2.2	1.3
0.2	0.384615	0.35	0.45	0.2	0.75	5.34615	1.55	2.2	2.55	0.318182	2.11538	0.8	0.2	0.4	2.0303	9.2692	10	3.3	6.35
0.5	0.538462	0.4	0.2	1.15		3.96154	0.8	0.5	0.3

## Sheet: Extended data Figure 5
Extended Data Figure 4a - qRT-PCR of Lgr5 and indicated foetal markers in B organoids, induced in vitro with 4-hydroxytamoxifen and sampled 5 days post induction
Fold change - 2^negative(ddCT)
	EtOH			Tamoxifen
LGR5	2.15761	1.80201	0.2572	0.435542	0.1157	0.05929
Ly6a	1.13018	0.901821	0.981146	24.275	22.7653	22.2631
Ly6d	0.949091	0.771763	1.36524	27.6877	25.2324	18.5966
Extended Data Figure 4b - qRT-PCR of Dusp6 expression in BA organoids induced in vitro with 4-hydroxytamoxifen and sampled 48 h post drug-treatment, 5 days post induction
Fold change - 2^negative(ddCT)
DMSO	Verteporfin	Meki	Erki
0.996999	1.18008	0.331454	0.79479
0.99559	1.24371	0.385237	0.536682
1.00745	1.07173	0.47547	0.646363

[truncated: 3 more sheets: Extended data Figure 6, Extended data Figure 7, Supplementary Table 1]
